# Supplementary material for: FABP5, a Novel Immune-Related mRNA Prognostic Marker and a Target of Immunotherapy for Multiple Myeloma
Source: Front Med (Lausanne). 2021 Jun 24;8:667525. doi: 10.3389/fmed.2021.667525 (PMC8266212; doi:10.3389/fmed.2021.667525)
Supplement: Supplementary Table 1 — A list of 2,498 immune-related mRNAs. [file Table_1.XLSX]

## Sheet: Sheet1
AZGP1
B2M
CALR
CANX
CD1A
CD1B
CD1C
CD1D
CD1E
CD4
CD8A
CD8B
CD74
CREB1
CTSB
CTSE
CTSL1
CTSS
FCER1G
FCGRT
PDIA3
HFE
HLA-A
HLA-B
HLA-C
HLA-DMA
HLA-DMB
HLA-DOA
HLA-DOB
HLA-DPA1
HLA-DPB1
HLA-DQA1
HLA-DQA2
HLA-DQB1
HLA-DRA
HLA-DRB1
HLA-DRB3
HLA-DRB4
HLA-DRB5
HLA-E
HLA-F
HLA-G
HLA-H
MR1
HSPA1A
HSPA1B
HSPA1L
HSPA2
HSPA4
HSPA5
HSPA6
HSPA8
HSP90AA1
HSP90AB1
ICAM1
IFNA1
IFNA2
IFNA4
IFNA5
IFNA6
IFNA7
IFNA8
IFNA10
IFNA13
IFNA14
IFNA16
IFNA17
IFNA21
IFNG
KIR2DL1
KIR2DL2
KIR2DL3
KIR2DL4
KIR2DS1
KIR2DS3
KIR2DS4
KIR2DS5
KIR3DL1
KIR3DL2
KLRC1
KLRC2
KLRC3
KLRD1
LTA
CIITA
MICA
MICB
NFYA
NFYB
NFYC
LGMN
PSMB8
PSMC1
PSMC2
PSMC3
PSMC4
PSMC5
PSMC6
PSMD1
PSMD2
PSMD3
PSMD4
PSMD5
PSMD7
PSMD8
PSMD10
PSMD11
PSMD13
PSME1
PSME1
PSME2
PSME2
RELB
RFX5
RFXAP
SLC10A2
TAP1
TAP2
TAPBP
THBS1
SHFM1
KLRC4
AP3B1
RFXANK
PSMD6
PSME3
PSMD14
CLEC4M
IFI30
PROCR
ADRM1
KIAA0368
TRPC4AP
CD209
UBXN1
ERAP1
TAPBPL
KIR2DL5A
ERAP2
ULBP3
ULBP2
ULBP1
KIR3DL3
RAET1E
RAET1L
UBR1
RAET1G
PDIA2
HAMP
PI3
CAMP
DEFB4
PPBP
REG3G
CXCL14
CXCL16
SLPI
IL8
CXCL10
CXCL9
CXCL5
CXCL11
CXCL6
CXCL1
CXCL12
CXCL13
CXCL2
PF4
XCL1
CXCL3
DEFB103A
CCL13
CCL1
DEFB1
CCL8
ELANE
DEFB103B
DEFA3
DEFA1
TMSB10
DEFA6
DEFA5
DEFA4
LCN2
LCN1
COLEC10
BPI
S100A9
S100A8
DCD
LCN6
S100A12
HTN3
LCN8
LOC728358
CCR10
CELA1
DEFB106A
PENK
BPIL2
MMP12
BPIL3
LEAP2
SFTPD
LCN9
BPIL1
PTGDS
TMSB4X
PGLYRP1
ZC3HAV1
TMSB15A
S100B
S100A13
S100A6
DEFB119
DEFB107A
DEFB105A
SERPIND1
DEFB129
DEFB127
S100P
S100A7
DEFB104A
DEFB126
DEFB106B
DEFB104B
DEFB107B
PGLYRP3
PGLYRP2
S100A10
S100A2
DEFB125
DEFB123
DEFB105B
DEFB132
C20orf185
LCN12
PGLYRP4
S100A11
S100A5
S100A3
S100A1
DEFB128
DEFB108B
HTN1
LMBR1L
S100A7A
DEFB118
COLEC12
TMSB4Y
DEFB131
DEFB134
DEFB130
DEFB124
DEFB121
DEFB116
DEFB115
DEFB114
DEFB113
DEFB112
DEFB110
TMSB15B
DEFB133
S100Z
MAVS
TMSL3
S100A14
LCN10
S100A16
DEFB137
DEFB136
DEFB117
DEFB111
ZC3HAV1L
S100A7L2
LOC731414
LOC730963
COLEC2
DEFB4P
C20orf186
IFNAR1
AZU1
LOC729523
LOC100130154
LOC100134379
LOC100134289
LOC100129216
DEFA1A3
LOC100131433
LCN1L1
S100G
LOC648637
LOC100130969
LOC100133267
LOC100133128
LOC100128174
TCHHL1
TINAGL1
IFNGR1
SLC22A17
WFIKKN1
WFDC2
IL6
UMODL1
TGFB1
PF4V1
MMP9
KAL1
TLR4
IFNG
SPAG11B
A2M
CTSL1
NFKB1
APOBEC3G
FABP6
NOD2
MBL2
SFTPA1B
RBP1
TLR2
SLC40A1
PLAU
IL1B
PAEP
HFE2
MUC5AC
CTSS
OBP2A
PLTP
MX1
DDX58
IL29
IRF3
SFTPA2
SFTPA2B
LPA
LBP
RBP4
SFTPA1
NOX4
LTF
IFNB1
RBP5
FABP7
FABP5
FABP3
FABP2
FABP4
R3HDML
C20orf71
C20orf114
OASL
CRABP2
CRABP1
RBP7
DUOX1
OBP2B
RBP2
LCN15
CETP
FABP12
FABP9
PLUNC
LCNL1
C8G
SPAG11A
PI15
NOX1
PMP2
APOD
ORM2
ORM1
TNF
CTSG
PRTN3
MAPK1
PML
AEN
CYBB
C20orf70
ISG20
BCL3
ISG20L2
NOX5
NOX3
DUOX2
TLR3
TFRC
IFIH1
LRP1
TRIM5
IDO1
GDF15
NEDD4
ADIPOQ
STAT3
STAT1
IL28A
SOCS3
SEMG1
TNFSF10
CCL20
SOCS1
RNASEL
IRF1
IL15
APOBEC3F
RARRES3
CHIT1
IFNA1
CD40
TLR7
PPIA
HFE
ZYX
NLRX1
PGC
VEGFA
IKBKE
ISG15
DHX58
TNFAIP3
TFR2
FCN2
MUC4
F2R
ELN
IL27
MAPT
LYZ
CCL5
LEP
CYLD
KLKB1
CST4
CSRP1
MAPK14
JUN
ITGAV
IRF5
CCR6
IL12B
TLR8
GNLY
CD81
EIF2AK2
APOM
CACYBP
NOD1
MAPK8
MAPK3
BST2
BPHL
PLA2G2A
GRN
NEWENTRY
PDGFRA
GNAI1
WNT5A
FURIN
ADAR
TYK2
NOS2
TRAF3
TPT1
TPM2
NEO1
AHNAK
TLR1
TK2
PRDX2
MX2
FGF2
FGA
TCF7L2
F2RL1
DAK
MSR1
NFKBIZ
LMBR1
SPINLW1
SRC
MPO
ELAVL1
ROBO3
SP1
SOD1
PDF
DLL4
ECD
SLC11A1
DMBT1
TMEM173
SKIV2L
SEMG2
LTA
DES
DCK
DAXX
TNFRSF10A
TNFRSF10B
EED
CCL4
LIMS1
LALBA
APOBEC3H
TMPRSS6
SPINK5
MARCO
BECN1
TNFSF11
KNG1
CSK
KLRK1
KCNH2
JUND
JAK1
CREB1
CLDN4
CCL28
RNASE3
RN7SL1
IRF7
IREB2
ILK
IL18
IL17A
LTB4R
APOBEC3A
MASP2
TRIM27
RELA
IL7R
IL1A
PTX3
IFNAR2
IFN1@
SYTL1
APOBEC3C
DDX17
PTGS2
HTR1A
2021-09-07
CD40LG
CD14
CD8A
CD4
MASP1
PROC
MAP2K2
MAP2K1
HRG
NDRG1
IRF9
TRIM22
LANCL1
PPP4C
HMOX1
HMGB1
HLA-B
RNASE7
ABCC4
HGF
HDAC1
IL28RA
PLSCR1
B2M
BACH2
TANK
PIK3CG
ARRB1
RSAD2
STAB2
TBK1
PDYN
PDGFRB
PDCD1
PCSK2
PCSK1
ARG2
AQP9
FASLG
APOH
BIRC5
ANXA6
IL22
VTN
VIM
VCAM1
PRDX1
GFAP
GBP2
ALB
SLC29A3
OAS1
AGER
UNC93B1
TNFSF4
NOS1
ACTG1
ACTA1
ACO1
SERPINA3
IL8RA
CCL15
CCL14
CCL4
CCL16
CCL19
CCL13
CCL18
CCL17
CCL26
CCL22
CCR3
CCL28
CCL4L2
CCBP2
CCR7
CCL27
CCR8
CCRL1
CCR10
CCL2
CCL21
CCL7
CCL5
CCL3
CCL20
CCL11
CCR5
CCL23
CCL25
CCL1
CCL3L3
CCL4L1
CXCL12
XCL1
CCL8
CCL3L1
CCR1
CCL24
XCL2
CXCL1
CXCL10
CXCR4
CXCL2
CXCR6
CCR4
CXCL11
FAM19A5
FAM19A3
FAM19A4
FAM19A1
FAM19A2
CCL14-CCL15
IL6
TNF
IL1B
IL18
PTK2B
VEGFA
IL4
CDH1
CD40
DEFB103A
F2RL1
MMP9
LTBP1
DEFB4
TNFSF10
IL13
IL10
IL2
PPARG
FGR
MIF
CRP
JAK2
IL1A
PTK2
PTGDR
CD86
HCK
ARRB1
GNAI1
VDR
OLR1
ADRBK1
TXK
RNASE2
CD79A
CD79B
LYN
SYK
BTK
BLNK
VAV3
VAV1
VAV2
RAC1
RAC2
RAC3
PPP3CA
PPP3CB
PPP3CC
CHP
PPP3R1
PPP3R2
CHP2
NFAT5
NFATC1
NFATC2
NFATC3
NFATC4
HRAS
KRAS
NRAS
FOS
JUN
CARD11
BCL10
MALT1
CHUK
IKBKB
IKBKG
NFKB1
RELA
NFKBIA
NFKBIB
NFKBIE
CD81
CD19
CR2
PIK3R5
PIK3R1
PIK3R2
PIK3R3
PIK3CA
PIK3CB
PIK3CD
PIK3CG
AKT3
AKT1
AKT2
GSK3B
INPP5D
CD22
CD72
PTPN6
LILRB3
FCGR2B
RASGRP3
PLCG2
PRKCB
IFITM1
IGH@
IGHA1
IGHA2
IGHD
IGHD@
IGHD1-1
IGHD1-14
IGHD1-20
IGHD1-26
IGHD1-7
IGHD2-15
IGHD2-2
IGHD2-21
IGHD2-8
IGHD3-10
IGHD3-16
IGHD3-22
IGHD3-3
IGHD3-9
IGHD4-11
IGHD4-17
IGHD4-23
IGHD4-4
IGHD5-12
IGHD5-18
IGHD5-24
IGHD5-5
IGHD6-13
IGHD6-19
IGHD6-25
IGHD6-6
IGHD7-27
IGHE
IGHG1
IGHG2
IGHG3
IGHG4
IGHJ@
IGHJ1
IGHJ2
IGHJ3
IGHJ4
IGHJ5
IGHJ6
IGHM
IGHV@
IGHV1-18
IGHV1-2
IGHV1-24
IGHV1-3
IGHV1-45
IGHV1-46
IGHV1-58
IGHV1-69
IGHV1-8
IGHV1-C
IGHV1-F
IGHV2-26
IGHV2-5
IGHV2-70
IGHV3-11
IGHV3-13
IGHV3-15
IGHV3-16
IGHV3-20
IGHV3-21
IGHV3-23
IGHV3-30
IGHV3-30-3
IGHV3-30-5
IGHV3-33
IGHV3-35
IGHV3-38
IGHV3-43
IGHV3-48
IGHV3-49
IGHV3-53
IGHV3-64
IGHV3-66
IGHV3-7
IGHV3-72
IGHV3-73
IGHV3-74
IGHV3-9
IGHV3-D
IGHV3-H
IGHV4-28
IGHV4-30-1
IGHV4-30-2
IGHV4-30-4
IGHV4-31
IGHV4-34
IGHV4-39
IGHV4-4
IGHV4-59
IGHV4-61
IGHV4-B
IGHV5-51
IGHV5-A
IGHV6-1
IGHV7-4-1
IGHV7-81
IGK@
IGKC
IGKDEL
IGKJ@
IGKJ1
IGKJ2
IGKJ3
IGKJ4
IGKJ5
IGKV@
IGKV1-12
IGKV1-13
IGKV1-16
IGKV1-17
IGKV1-27
IGKV1-33
IGKV1-37
IGKV1-39
IGKV1-5
IGKV1-6
IGKV1-8
IGKV1-9
IGKV1D-12
IGKV1D-13
IGKV1D-16
IGKV1D-17
IGKV1D-33
IGKV1D-37
IGKV1D-39
IGKV1D-42
IGKV1D-43
IGKV1D-8
IGKV2-24
IGKV2-28
IGKV2-30
IGKV2-40
IGKV2D-24
IGKV2D-28
IGKV2D-29
IGKV2D-30
IGKV2D-40
IGKV3-11
IGKV3-15
IGKV3-20
IGKV3-7
IGKV3D-11
IGKV3D-15
IGKV3D-20
IGKV3D-7
IGKV4-1
IGKV5-2
IGKV6-21
IGKV6D-21
IGKV6D-41
IGL@
IGLC@
IGLC1
IGLC2
IGLC3
IGLC6
IGLC7
IGLJ@
IGLJ1
IGLJ2
IGLJ3
IGLJ4
IGLJ5
IGLJ6
IGLJ7
IGLV@
IGLV1-36
IGLV1-40
IGLV1-44
IGLV1-47
IGLV1-50
IGLV1-51
IGLV10-54
IGLV11-55
IGLV2-11
IGLV2-14
IGLV2-18
IGLV2-23
IGLV2-33
IGLV2-8
IGLV3-1
IGLV3-10
IGLV3-12
IGLV3-16
IGLV3-19
IGLV3-21
IGLV3-22
IGLV3-25
IGLV3-27
IGLV3-32
IGLV3-9
IGLV4-3
IGLV4-60
IGLV4-69
IGLV5-37
IGLV5-39
IGLV5-45
IGLV5-48
IGLV5-52
IGLV6-57
IGLV7-43
IGLV7-46
IGLV8-61
IGLV9-49
C3
C5
CAMP
CCL1
CCL11
CCL13
CCL14
CCL14-CCL15
CCL15
CCL16
CCL17
CCL18
CCL19
CCL2
CCL20
CCL21
CCL22
CCL23
CCL24
CCL25
CCL26
CCL27
CCL28
CCL3
CCL3L1
CCL3L2
CCL3L3
CCL4
CCL4L1
CCL4L2
CCL5
CCL7
CCL8
CKLF
CMA1
CTSG
CX3CL1
CXCL1
CXCL10
CXCL11
CXCL12
CXCL13
CXCL14
CXCL16
CXCL17
CXCL2
CXCL3
CXCL5
CXCL6
CXCL9
CYR61
DEFA1
DEFA3
DEFA5
DEFB1
DEFB103A
DEFB104A
DEFB4
EDN1
EDN2
EDN3
FGF10
FGF2
HTN3
IL8
LECT2
PF4
PF4V1
PLAU
PPBP
PPBPL1
PROK2
RNASE2
SAA1
SAA2
SBDS
SEMA3A
SEMA3B
SEMA3C
SEMA3D
SEMA3E
SEMA3F
SEMA3G
SEMA4A
SEMA4B
SEMA4C
SEMA4D
SEMA4F
SEMA4G
SEMA5A
SEMA5B
SEMA6A
SEMA6B
SEMA6C
SEMA6D
SEMA7A
SLIT1
SLIT2
TNC
TYMP
XCL1
XCL2
C5AR1
CCBP2
CCR1
CCR10
CCR3
CCR4
CCR5
CCR6
CCR7
CCR8
CCR9
CCRL1
CCRL2
CMKLR1
CX3CR1
CXCR3
CXCR4
CXCR5
CXCR6
CXCR7
CYSLTR1
CYSLTR2
DARC
EDNRA
EDNRB
FPR1
FPR2
FPR2
GPR17
GPR32
GPR33
GPR44
GPR77
IL8RA
IL8RB
LTB4R
LTB4R2
PLAUR
PLXNA1
PLXNA2
PLXNA3
PLXNA4
PLXNB1
PLXNB2
PLXNB3
PLXNC1
PLXND1
PTAFR
ROBO1
ROBO2
ROBO3
RXFP3
XCR1
ADIPOQ
ADM
ADM2
AGRP
AGT
AMBN
AMELX
AMH
ANGPTL5
ANGPTL7
APLN
AREG
ARMET
ARMETL1
ARTN
AVP
AZU1
BDNF
BMP1
BMP10
BMP15
BMP2
BMP3
BMP4
BMP5
BMP6
BMP7
BMP8A
BMP8B
BTC
C19orf10
C3
C5
CALCA
CALCB
CAMP
CAT
CCK
CCL1
CCL11
CCL13
CCL14
CCL14-CCL15
CCL15
CCL16
CCL17
CCL18
CCL19
CCL2
CCL20
CCL21
CCL22
CCL23
CCL24
CCL25
CCL26
CCL27
CCL28
CCL3
CCL3L1
CCL3L2
CCL3L3
CCL4
CCL4L1
CCL4L2
CCL5
CCL7
CCL8
CD320
CD40LG
CD70
CECR1
CER1
CGA
CGB
CGB1
CGB2
CGB5
CGB7
CGB8
CHGA
CHGB
CKLF
CLCF1
CLEC11A
CMA1
CMTM1
CMTM2
CMTM3
CMTM4
CMTM5
CMTM6
CMTM7
CMTM8
CNTF
CORT
CRH
CSF1
CSF2
CSF3
CSH1
CSH2
CSHL1
CSPG5
CTF1
CTGF
CTSG
CX3CL1
CXCL1
CXCL10
CXCL11
CXCL12
CXCL13
CXCL14
CXCL16
CXCL17
CXCL2
CXCL3
CXCL5
CXCL6
CXCL9
CYR61
DEFA1
DEFA3
DEFA5
DEFB1
DEFB103A
DEFB104A
DEFB4
DKK1
EBI3
EDN1
EDN2
EDN3
EGF
EPGN
EPO
EREG
ESM1
FAM3B
FAM3C
FAM3D
FASLG
FGF1
FGF10
FGF11
FGF12
FGF13
FGF14
FGF16
FGF17
FGF18
FGF19
FGF2
FGF20
FGF21
FGF22
FGF23
FGF3
FGF4
FGF5
FGF6
FGF7
FGF8
FGF9
FIGF
FIGNL2
FLT3LG
FSHB
GAL
GALP
GAST
GCG
GDF1
GDF10
GDF11
GDF15
GDF2
GDF3
GDF5
GDF6
GDF7
GDF9
GDNF
GH1
GH2
GHRH
GHRL
GIP
GKN1
GMFB
GMFG
GNRH1
GNRH2
GPHA2
GPHB5
GPI
GREM1
GREM2
GRN
GRP
GUCA2A
HAMP
HBEGF
HDGF
HDGFRP3
HGF
HTN3
IAPP
IFNA1
IFNA10
IFNA13
IFNA14
IFNA16
IFNA17
IFNA2
IFNA21
IFNA4
IFNA5
IFNA6
IFNA7
IFNA8
IFNB1
IFNE
IFNG
IFNK
IFNW1
IGF1
IGF2
IL10
IL11
IL12A
IL12B
IL13
IL15
IL16
IL17A
IL17B
IL17C
IL17D
IL17F
IL18
IL19
IL1A
IL1B
IL1F10
IL1F5
IL1F6
IL1F7
IL1F8
IL1F9
IL1RN
IL2
IL20
IL21
IL22
IL23A
IL24
IL25
IL26
IL27
IL28A
IL28B
IL29
IL3
IL31
IL32
IL33
IL34
IL4
IL5
IL6
IL6ST
IL7
IL8
IL9
INHA
INHBA
INHBB
INHBC
INHBE
INS
INS-IGF2
INSL3
INSL4
INSL5
INSL6
JAG1
JAG2
KGFLP1
KGFLP2
KITLG
KL
LACRT
LECT2
LEFTY1
LEFTY2
LEP
LHB
LIF
LRSAM1
LTA
LTB
LTBP1
LTBP2
LTBP3
LTBP4
MDK
MIA
MIF
MLN
MSTN
NAMPT
NDP
NENF
NGF
NMB
NODAL
NOV
NPFF
NPPA
NPPB
NPPC
NPY
NRG1
NRG2
NRG3
NRG4
NRTN
NTF3
NTF4
NTS
NUDT6
OGN
OSGIN1
OSM
OSTN
OXT
P11
PDGFA
PDGFB
PDGFC
PDGFD
PDGFRA
PDGFRB
PDGFRL
PDYN
PENK
PF4
PF4V1
PGF
PLAU
PMCH
PNOC
POMC
PPBP
PPBPL1
PPBPL2
PPY
PRL
PRLH
PROK1
PROK2
PSPN
PTH
PTH2
PTHLH
PTN
PYY
QRFP
RABEP1
RABEP2
REG1A
RETN
RETNLB
RLN1
RLN2
RLN3
RNASE2
S100A6
SAA1
SAA2
SBDS
SCG2
SCGB3A1
SCT
SCYE1
SECTM1
SEMA3A
SEMA3B
SEMA3C
SEMA3D
SEMA3E
SEMA3F
SEMA3G
SEMA4A
SEMA4B
SEMA4C
SEMA4D
SEMA4F
SEMA4G
SEMA5A
SEMA5B
SEMA6A
SEMA6B
SEMA6C
SEMA6D
SEMA7A
SLIT1
SLIT2
SLURP1
SPP1
SST
STC1
STC2
TAC1
TDGF1
TDGF3
TG
TGFA
TGFB1
TGFB2
TGFB3
THPO
TNC
TNF
TNFRSF11B
TNFSF10
TNFSF11
TNFSF12
TNFSF13
TNFSF13B
TNFSF14
TNFSF15
TNFSF18
TNFSF4
TNFSF8
TNFSF9
TOR2A
TRH
TSHB
TSLP
TXLNA
TYMP
UCN
UCN2
UCN3
UTS2
UTS2D
VEGFA
VEGFB
VEGFC
VGF
VIP
XCL1
XCL2
ACVR1B
ACVR1C
ACVR2A
ACVR2B
ACVRL1
ADCYAP1R1
ADIPOR1
ADIPOR2
ADRB1
ADRB2
AGTR1
AGTR2
AMHR2
ANGPT1
ANGPT4
ANGPTL1
ANGPTL2
ANGPTL3
ANGPTL4
ANGPTL6
APLNR
AR
AVPR1A
AVPR1B
AVPR2
BMPR1A
BMPR1B
BMPR2
BRD8
C3AR1
C5AR1
CALCR
CALCRL
CCBP2
CCR1
CCR10
CCR3
CCR4
CCR5
CCR6
CCR7
CCR8
CCR9
CCRL1
CCRL2
CD40
CMKLR1
CNTFR
CRHR1
CRHR2
CRIM1
CRLF1
CRLF2
CRLF3
CSF1R
CSF2RA
CSF2RB
CSF3R
CX3CR1
CXCR3
CXCR4
CXCR5
CXCR6
CXCR7
CYSLTR1
CYSLTR2
DARC
EDNRA
EDNRB
EGFR
ENG
EPOR
ESR1
ESR2
ESRRA
ESRRB
ESRRG
FGFR1
FGFR2
FGFR3
FGFR4
FGFRL1
FLT1
FLT3
FLT4
FPR1
FPR2
FPR2
FSHR
GALR2
GALR3
GCGR
GHR
GHRHR
GHSR
GIPR
GLP1R
GLP2R
GNRHR
GPER
GPR17
GPR32
GPR33
GPR44
GPR77
HNF4A
HNF4G
HTR3A
HTR3B
HTR3C
HTR3D
HTR3E
IFNAR1
IFNAR2
IFNGR1
IFNGR2
IGF1R
IGF2R
IL10RA
IL10RB
IL11RA
IL11RB
IL12RB1
IL12RB2
IL13RA1
IL13RA2
IL15RA
IL15RB
IL17RA
IL17RB
IL17RC
IL17RD
IL17RE
IL18R1
IL18RAP
IL1R1
IL1R2
IL1RAP
IL1RL1
IL1RL2
IL20RA
IL20RB
IL21R
IL22RA1
IL22RA2
IL23R
IL27RA
IL28RA
IL2RA
IL2RB
IL2RG
IL31RA
IL3RA
IL4R
IL5RA
IL6R
IL7R
IL8RA
IL8RB
IL9R
INSR
KDR
LEPR
LGR4
LGR5
LGR6
LHCGR
LIFR
LTB4R
LTB4R2
LTBR
MC1R
MC2R
MC3R
MC4R
MCHR1
MCHR2
MET
MLNR
MPL
MTNR1A
MTNR1B
NGFR
NMBR
NPR1
NPR3
NR0B1
NR0B2
NR1D1
NR1D2
NR1H2
NR1H3
NR1H4
NR1I2
NR1I3
NR2C1
NR2C2
NR2E1
NR2E3
NR2F1
NR2F2
NR2F6
NR3C1
NR3C2
NR4A1
NR4A2
NR4A3
NR5A1
NR5A2
NR6A1
NRP1
NRP2
OGFR
OPRD1
OPRK1
OPRL1
OPRM1
OSMR
OXTR
PGR
PGRMC2
PLAUR
PLXNA1
PLXNA2
PLXNA3
PLXNA4
PLXNB1
PLXNB2
PLXNB3
PLXNC1
PLXND1
PPARA
PPARD
PPARG
PRLHR
PRLR
PTAFR
PTGDR
PTGDS
PTGER1
PTGER2
PTGER3
PTGER4
PTGFR
PTH1R
PTH2R
RARA
RARB
RARG
ROBO1
ROBO2
ROBO3
RORA
RORB
RORC
RXFP1
RXFP2
RXFP3
RXRA
RXRB
RXRG
S1PR1
S1PR2
SCTR
SDC1
SDC2
SDC3
SDC4
SORT1
SSTR1
SSTR2
SSTR5
ST2
TACR1
TEK
TGFBR1
TGFBR2
TGFBR3
THRA
THRB
TIE1
TNFRSF10A
TNFRSF10B
TNFRSF10C
TNFRSF10D
TNFRSF11A
TNFRSF12A
TNFRSF13B
TNFRSF13C
TNFRSF14
TNFRSF17
TNFRSF18
TNFRSF19
TNFRSF1A
TNFRSF1B
TNFRSF21
TNFRSF25
TNFRSF4
TNFRSF6B
TNFRSF8
TNFRSF9
TRHR
TSHR
TUBB3
VDR
VIPR1
VIPR2
XCR1
IFNA10
IFNA13
IFNA14
IFNA16
IFNA17
IFNA2
IFNA21
IFNA4
IFNA5
IFNA6
IFNA7
IFNA8
IFNB1
IFNE
IFNG
IFNK
IFNW1
IFNAR2
IFNGR1
IFNGR2
IL11
IL12A
IL12B
IL13
IL15
IL16
IL17A
IL17B
IL17C
IL17D
IL17F
IL18
IL19
IL1A
IL1B
IL1F10
IL1F5
IL1F6
IL1F7
IL1F8
IL1F9
IL1RN
IL2
IL20
IL21
IL22
IL23A
IL24
IL25
IL26
IL27
IL28A
IL28B
IL29
IL3
IL31
IL32
IL33
IL34
IL4
IL5
IL6
IL6ST
IL7
IL8
IL9
TXLNA
IL10RA
IL10RB
IL11RA
IL11RB
IL12RB1
IL12RB2
IL13RA1
IL13RA2
IL15RA
IL15RB
IL17RA
IL17RB
IL17RC
IL17RD
IL17RE
IL18R1
IL18RAP
IL1R1
IL1R2
IL1RAP
IL1RL1
IL1RL2
IL20RA
IL20RB
IL21R
IL22RA1
IL22RA2
IL23R
IL27RA
IL28RA
IL2RA
IL2RB
IL2RG
IL31RA
IL3RA
IL4R
IL5RA
IL6R
IL7R
IL8RA
IL8RB
IL9R
ST2
HLA-A
HLA-B
HLA-C
HLA-E
[truncated: 498 more rows]
