# Supplementary material for: FABP5, a Novel Immune-Related mRNA Prognostic Marker and a Target of Immunotherapy for Multiple Myeloma
Source: Front Med (Lausanne). 2021 Jun 24;8:667525. doi: 10.3389/fmed.2021.667525 (PMC8266212; doi:10.3389/fmed.2021.667525)
Supplement: Supplementary Table 3 — One hundred and thirty-nine abnormally expressed immune-related mRNAs for multiple myeloma in the GSE47552 dataset. [file Table_3.XLSX]

## Sheet: Sheet1
ID	logFC	AveExpr	t	P.Value	adj.P.Val	B
IGHM	-3.85274	9.12181	-4.45775	5.26043e-05	0.00200361	1.73658
IGHA1	-3.81444	7.83393	-10.4592	9.2423e-14	1.19688e-10	20.8833
IGKC	-3.21025	9.68074	-4.06706	0.000184024	0.00541618	0.556443
CXCL12	-2.63477	7.51967	-4.0513	0.000193388	0.00550016	0.509833
VCAM1	-2.60719	6.36908	-4.01618	0.000215956	0.00582631	0.40622
RASGRP3	-2.0976	7.8521	-4.23853	0.000106743	0.0033715	1.06882
CD81	-1.98118	7.3284	-5.80434	5.63248e-07	0.000104201	6.05092
SLC40A1	-1.83258	7.0099	-3.46047	0.00117216	0.0162845	-1.17122
PDK1	-1.7432	9.47922	-4.55351	3.84776e-05	0.00178121	2.03232
BMPR1A	-1.64235	5.33511	-4.69855	2.38711e-05	0.00140514	2.48447
A2M	-1.59673	6.30066	-3.74064	0.000506374	0.00930951	-0.391193
AKT3	-1.56477	4.32884	-3.94156	0.000272668	0.00655096	0.187563
SOS1	-1.55877	7.09759	-4.54252	3.9888e-05	0.00178121	1.99826
BTK	-1.50269	6.75227	-3.99312	0.000232135	0.00601231	0.338439
DDX17	-1.49024	8.87861	-4.89793	1.23017e-05	0.000852005	3.11347
SYK	-1.43486	7.10457	-4.39283	6.49479e-05	0.00221336	1.53744
FABP4	-1.41385	3.95723	-2.88493	0.00593359	0.048025	-2.65684
RNASEL	-1.3834	4.29727	-7.24313	3.87711e-09	1.25521e-06	10.8055
BLNK	-1.34527	7.44954	-3.57828	0.000826553	0.0138187	-0.847296
CR2	-1.29723	3.48627	-4.9541	1.0193e-05	0.000824994	3.29209
ESM1	-1.25196	3.51628	-7.37163	2.49002e-09	1.07486e-06	11.228
RABEP1	-1.23536	6.73906	-6.23177	1.2858e-07	3.33023e-05	7.46152
IL2RG	-1.19107	9.53585	-3.19855	0.00249753	0.0279981	-1.86836
INPP5D	-1.1738	6.68292	-4.54754	3.92372e-05	0.00178121	2.01383
APOBEC3F	-1.17124	5.83669	-6.07156	2.23878e-07	4.83204e-05	6.93184
PAK2	-1.13693	6.90385	-3.54421	0.00091494	0.0142072	-0.941613
FLT3	-1.13643	4.75533	-3.04348	0.00385353	0.0364214	-2.26491
APOBEC3G	-1.13532	5.49085	-4.49461	4.66503e-05	0.00188788	1.85013
CREB1	-1.10903	7.72705	-5.60773	1.10743e-06	0.000142579	5.40579
SLC22A17	-1.09443	7.22791	-3.90943	0.000301309	0.00655096	0.0940051
CHUK	-1.08948	6.03153	-4.19393	0.000123086	0.00370689	0.934652
IL16	-1.08149	6.6899	-4.92267	1.13247e-05	0.000852005	3.19207
KITLG	-1.06896	3.05193	-5.58164	1.21109e-06	0.000142579	5.32044
CAT	-1.05927	6.92499	-3.00763	0.00425305	0.0377694	-2.35473
SOS2	-1.03399	7.12315	-3.00719	0.00425817	0.0377694	-2.35583
APOBEC3C	-0.993963	7.32954	-4.77768	1.8365e-05	0.00113251	2.73312
NFYB	-0.966247	5.79255	-4.00042	0.00022689	0.00599638	0.359879
HMOX1	-0.96229	6.82844	-3.25005	0.00215733	0.0253796	-1.73392
ZC3HAV1L	-0.942708	4.94595	-7.78579	6.01491e-10	3.89465e-07	12.5822
IL10RB	-0.941829	8.22848	-4.22255	0.00011234	0.00346383	1.02067
ABCC4	-0.938618	4.87239	-4.88671	1.27719e-05	0.000852005	3.07785
MAPK14	-0.934181	6.05487	-3.88649	0.000323515	0.00675729	0.0274382
LRP1	-0.920452	6.21052	-5.08574	6.54769e-06	0.000565284	3.71285
BMP5	-0.919165	3.89547	-4.47624	4.95301e-05	0.00194368	1.7935
PSMD5	-0.917661	6.31407	-3.91748	0.000293878	0.00655096	0.117391
TNC	-0.915464	5.32765	-3.6605	0.000645704	0.0114546	-0.617691
IFNAR1	-0.896216	8.90572	-3.1886	0.00256884	0.028192	-1.89418
SP1	-0.895805	7.46193	-3.65081	0.000664861	0.0116351	-0.644904
TGFBR3	-0.894203	4.88522	-3.02073	0.00410278	0.0370237	-2.322
CRLF3	-0.887292	7.34085	-3.45762	0.00118204	0.0162845	-1.17899
OSMR	-0.881787	4.16888	-3.14904	0.0028719	0.0307365	-1.99635
JAK2	-0.858164	5.95917	-3.11903	0.0031239	0.0321068	-2.07329
PSMC6	-0.856947	6.26098	-3.53781	0.000932521	0.0142072	-0.959272
PPARA	-0.824082	5.59512	-5.66664	9.04629e-07	0.000142579	5.59876
CRIM1	-0.813034	5.5943	-3.23248	0.00226816	0.0259935	-1.77994
FABP3	-0.803505	3.92814	-3.87942	0.000330676	0.00679723	0.00694893
CCL8	-0.801756	4.00818	-3.47941	0.00110855	0.01613	-1.11955
PIK3CB	-0.779339	6.58133	-3.09007	0.00338664	0.0341241	-2.14709
KGFLP2	-0.774457	3.03398	-4.3648	7.11139e-05	0.00236135	1.45182
CBLB	-0.768013	5.55674	-3.54329	0.000917443	0.0142072	-0.944148
CD19	-0.763663	6.25578	-2.85421	0.00644198	0.0493631	-2.73113
NR2C1	-0.75034	4.45931	-3.96553	0.000253036	0.00630157	0.257597
TEC	-0.746826	5.99692	-3.12102	0.00310655	0.0321068	-2.0682
LEPR	-0.741788	6.91198	-3.46877	0.00114389	0.0162845	-1.14862
ZC3HAV1	-0.73837	7.90072	-3.27942	0.00198349	0.0246983	-1.65667
NRP1	-0.716672	4.77877	-3.75267	0.00048815	0.00930951	-0.356997
PSMD1	-0.712614	7.33564	-3.03601	0.00393373	0.0364214	-2.28368
FAS	-0.70847	5.82337	-2.92151	0.00537705	0.0449244	-2.56767
TRIM27	-0.704836	7.12001	-3.01948	0.00411693	0.0370237	-2.32513
RAC2	-0.697657	8.91739	-3.13194	0.00301299	0.0314663	-2.04023
ADIPOR2	-0.696318	5.45457	-3.91053	0.000300286	0.00655096	0.0971926
ARRB1	-0.693774	5.01032	-2.97038	0.00470924	0.0404534	-2.44736
UBR1	-0.69297	6.01391	-3.03567	0.00393745	0.0364214	-2.28454
NR2C2	-0.689682	6.2808	-4.50023	4.58016e-05	0.00188788	1.86749
PLCG1	-0.684381	5.79174	-3.74634	0.000497665	0.00930951	-0.375008
NOD2	-0.674901	5.19887	-3.58729	0.000804593	0.0138187	-0.822282
ELAVL1	-0.649082	6.71149	-3.92546	0.00028668	0.00655096	0.140616
PTPN6	-0.633959	7.84842	-2.86075	0.00633042	0.0493631	-2.71536
IL12RB2	-0.633926	3.50404	-4.54985	3.8942e-05	0.00178121	2.02097
APOD	-0.625586	5.19291	-3.50079	0.00104071	0.0154911	-1.06106
RFXAP	-0.621567	4.63647	-5.24501	3.82001e-06	0.000353351	4.22566
RFXANK	0.601507	7.21577	3.25544	0.00212442	0.0252396	-1.71978
PSMC3	0.616581	7.99863	3.14345	0.0029173	0.0309664	-2.0107
GPI	0.654364	8.95017	3.0512	0.00377214	0.0364214	-2.24545
CD320	0.675788	7.434	3.57181	0.000842685	0.0138187	-0.865248
BCL3	0.688903	7.42069	4.43757	5.61721e-05	0.00205233	1.67456
PSMD6	0.699668	8.42488	3.29495	0.00189702	0.0240847	-1.61564
HLA-E	0.704976	11.6934	4.87778	1.31584e-05	0.000852005	3.04954
PSMD4	0.775765	7.30644	3.03579	0.00393617	0.0364214	-2.28424
NR1H2	0.795183	7.67078	4.03818	0.000201538	0.00555301	0.471076
S100A6	0.800926	7.77276	2.88081	0.00599947	0.0480835	-2.66682
JUND	0.834244	10.143	2.85687	0.00639647	0.0493631	-2.72473
NFKBIE	0.838337	7.19532	2.9931	0.00442581	0.038466	-2.39095
AEN	0.858384	7.34332	3.90983	0.000300944	0.00655096	0.0951424
FABP5	0.868586	6.82888	3.05367	0.00374647	0.0364214	-2.23922
MICB	0.917077	7.70396	4.04806	0.000195373	0.00550016	0.500246
BST2	1.09933	7.67876	3.27476	0.00201013	0.0247916	-1.66894
NR1D1	1.11765	7.76541	3.24713	0.00217539	0.0253796	-1.74158
IL1RN	1.126	6.08316	3.14012	0.0029447	0.0310031	-2.01926
TMSB10	1.17785	10.5095	5.44087	1.96074e-06	0.000211596	4.86105
NFKBIA	1.18855	11.3749	3.74157	0.000504942	0.00930951	-0.38855
HSPA1B	1.22683	8.4229	3.32494	0.00174003	0.0225334	-1.53608
NAMPT	1.22725	10.8887	3.4923	0.00106716	0.0157042	-1.08431
ESRRG	1.25187	4.99494	3.97774	0.000243573	0.00618485	0.293332
WNT5A	1.26379	5.51222	2.87985	0.00601508	0.0480835	-2.66917
PSMB8	1.29179	7.80918	5.30784	3.08573e-06	0.000307386	4.42896
IRF1	1.56984	9.04528	4.42257	5.8977e-05	0.00206419	1.62853
IGF1	1.63337	7.66615	4.5043	4.51969e-05	0.00188788	1.88006
GBP2	1.84369	5.86067	3.90708	0.000303519	0.00655096	0.0871627
CCL3L3	2.14187	9.02891	3.57621	0.000831676	0.0138187	-0.853034
HGF	2.14592	6.48581	3.56657	0.000855961	0.0138559	-0.879762
ADM	2.32524	8.83702	4.62326	3.06014e-05	0.0016512	2.24914
IFITM1	2.35954	9.72363	4.27257	9.57118e-05	0.00309867	1.17161
CCL3	2.65664	8.79587	3.56051	0.000871578	0.0139345	-0.89655
